# Supplementary material for: Inherited Optic Neuropathies: Real-World Experience in the Paediatric Neuro-Ophthalmology Clinic
Source: Genes (Basel). 2024 Jan 30;15(2):188. doi: 10.3390/genes15020188 (PMC10888158; doi:10.3390/genes15020188)
Supplement: Supplementary file 1 [file genes-15-00188-s001.zip]

Archive with 1 entries (1 files):
- genes-2779399-supplementary.pdf
